# Supplementary material for: MYC drives aggressive prostate cancer by disrupting transcriptional pause release at androgen receptor targets
Source: Nat Commun. 2022 May 13;13:2559. doi: 10.1038/s41467-022-30257-z (PMC9106722; doi:10.1038/s41467-022-30257-z)
Supplement: Supplementary file 4 — Source Data [file 41467_2022_30257_MOESM4_ESM.xlsx]

## Sheet: Fig_1h
Souce Data Figure 1h
	Luminal
	hg19MYC+	hg19MYC-
AP_WT	0	241
AP_MYC	17	157
DLP_WT	0	460
DLP_MYC	75	120
VP_WT	0	1037
VP_MYC	976	347

## Sheet: Fig_1i
Souce Data Figure 1i
AP_WT	AP_MYC	DLP_WT	DLP_MYC	VP_WT	VP_MYC
0	0	0	25	0	65
0	0	0	45	0	100
0	5	0	45	0	100
0	0	0	95	0	100
0	0	0	100	0	100
0	2.5	0	100	0	100
0	0	0	70	0	100
0	10	0	100	0	100
0	0	0	80	0	100
0	0	0	100		100
0	15	0	100	0	100
0	10	0	80	0	100
0	0	0	100	0	100
0	5	0	90	0	100
0	10	0	100	0	80
0	0	0	90	0
0	10	0	90	0	100
0		0		0
0		0		0
0		0		0
0		0		0

## Sheet: Fig_3a
Souce Data Figure 3a
	NES
	Bulk	Luminal	Basal	Smooth muscle	Hematopoitetic	Vascular endothelium	Adipocyte	Progenitor
E2F_TARGETS	2.62	3.3	0	0	-1.91	0	0	0
G2M_CHECKPOINT	2.59	3.2	0	0	-1.76	0	0	0
MYC_TARGETS_V1	2.14	2.95	0	0	0	0	0	0
MITOTIC_SPINDLE	1.99	2.37	1.34	0	0	0	0	0
MYC_TARGETS_V2	1.95	2.62	0	0	0	0	0	0
INTERFERON_ALPHA_RESPONSE	1.82	1.57	2.98	2.1	2.05	1.92	0	0
INTERFERON_GAMMA_RESPONSE	1.76	1.34	2.82	2.24	1.53	1.97	0	0
ALLOGRAFT_REJECTION	1.7	1.48	2.45	1.69	-1.7	0	0	0
SPERMATOGENESIS	1.58	1.92	0	0	0	0	0	0
DNA_REPAIR	1.57	1.6	0	0	0	0	0	0
INFLAMMATORY_RESPONSE	0	1.38	2.15	1.98	0	0	0	0
IL6_JAK_STAT3_SIGNALING	0	0	2.34	1.62	0	0	0	0
TNFA_SIGNALING_VIA_NFKB	0	0	2.03	0	0	0	0	0
IL2_STAT5_SIGNALING	0	0	1.83	0	0	0	0	0
COMPLEMENT	0	0	1.79	0	0	0	0	0
REACTIVE_OXIGEN_SPECIES_PATHWAY	0	0	1.71	0	0	0	0	0
ADIPOGENESIS	0	0	1.68	0	0	0	0	0
P53_PATHWAY	0	0	1.67	0	0	0	0	0
GLYCOLYSIS	0	0	1.36	0	0	0	0	0
APICAL_JUNCTION	0	0	1.33	0	0	0	0	0
OXIDATIVE_PHOSPHORYLATION	0	0	1.3	0	0	0	0	0
APOPTOSIS	0	-1.33	1.58	0	0	0	0	0
KRAS_SIGNALING_DN	0	-1.38	0	0	-1.57	0	0	0
XENOBIOTIC_METABOLISM	0	-1.39	0	0	0	0	0	0
COAGULATION	0	-1.39	2.18	0	0	0	0	0
MYOGENESIS	0	-1.42	0	0	0	1.79	0	0
ANDROGEN_RESPONSE	0	-1.47	0	0	0	0	0	0
KRAS_SIGNALING_UP	0	-1.55	2.17	0	0	0	0	0
HYPOXIA	0	-1.56	1.78	0	0	0	0	0
ESTROGEN_RESPONSE_EARLY	0	-1.57	0	0	0	0	0	0
HEDGEHOG_SIGNALING	0	-1.57	0	0	0	0	-1.78	0
APICAL_SURFACE	0	-1.57	0	0	-1.56	0	0	0
TGF_BETA_SIGNALING	0	-1.61	1.43	0	0	0	0	0
ANGIOGENESIS	-1.47	-1.94	0	0	0	0	0	0
UV_RESPONSE_DN	-1.55	-1.53	1.32	0	0	0	0	0
PROTEIN_SECRETION	-1.59	-1.46	0	0	1.65	0	0	0
PANCREAS_BETA_CELLS	-1.8	0	0	0	0	0	0	0
EMT	-1.88	-1.86	2.48	0	0	0	0	0

## Sheet: Fig_3e
Souce Data Figure 3e

## Sheet: Fig_4h
Souce Data Figure 4h
	Gene Set Name	FDR q-value
Cluster1	HALLMARK_MYC_TARGETS_V1	1.9e-20
	HALLMARK_OXIDATIVE_PHOSPHORYLATION	6.95e-09
	HALLMARK_DNA_REPAIR	8.32e-07
	HALLMARK_P53_PATHWAY	7.4e-05
	HALLMARK_MYC_TARGETS_V2	8.84e-05
	HALLMARK_ADIPOGENESIS	0.000383
Cluster2	HALLMARK_ESTROGEN_RESPONSE_EARLY	0.00311
	HALLMARK_ANDROGEN_RESPONSE	0.00498
	HALLMARK_INTERFERON_GAMMA_RESPONSE	0.00498
	HALLMARK_MTORC1_SIGNALING	0.00498
	HALLMARK_P53_PATHWAY	0.00498
	HALLMARK_UV_RESPONSE_UP	0.00498
Cluster3	HALLMARK_ PROTEIN_SECRETION	8.97e-05
	HALLMARK_ HEME_METABOLISM	0.000241
	HALLMARK_MTORCl_SIGNALING	0.000767
	HALLMARK_MITOTIC_SPINDLE	0.000767
	HALLMARK_XENOBIOTIC_METABOLISM	0.00347
	HALLMARK_CHOLESTEROL_ HOMEOSTASIS	0.00365

## Sheet: Fig_6a
Souce Data Figure 6a
Patient ID	MYC	ANDROGEN_RESPONSE
CRPC_03.027P3_LIVER	-0.291548	-0.00260999
CRPC_03.139E5_RETROPERITONEAL	-0.970736	0.414666
CRPC_03.139M5_RETROPERITONEAL	-0.93369	-0.0573828
CRPC_04.050P1_LN	-0.508016	0.328313
CRPC_04.050S1_LN	0.126861	0.0792128
CRPC_05.011D5_LN	-0.252114	0.295456
CRPC_05.011G2_LUNG	0.2985	0.414385
CRPC_05.165K1_LUNG	-0.636694	0.0114745
CRPC_05.165O1_ADRENAL	-0.935454	0.338678
CRPC_05.214E2_LN	0.315934	0.116254
CRPC_05.217F4_LN	-0.980698	0.510451
CRPC_05.217I3_LN	-0.915426	0.521363
CRPC_06.127G3_LN	-0.534375	0.321209
CRPC_08.020I2_DIAPHRAM	0.0361646	0.280352
CRPC_08.020T1_LN	-0.285633	0.103066
CRPC_08.093H3_LN	-0.154776	-0.328183
CRPC_10.013K4_DIAPHRAM	-0.422819	0.165261
CRPC_10.013L2_LN	-0.862398	0.467883
CRPC_10.039G1_LN	-0.140352	-0.272045
CRPC_12.005H6_LIVER	0.648524	-0.104942
CRPC_12.005I5_LIVER	0.712655	-0.112188
CRPC_12.005K3_RENAL	0.751362	-0.146785
CRPC_12.011J3_BLADDER	0.557723	0.118609
CRPC_13.012L2_LIVER	-0.81404	-0.288433
CRPC_13.012M3_LUNG	-0.837285	-0.274575
CRPC_13.101H1_LN	-0.899652	0.0128653
CRPC_13.101K3_LN	-0.928293	0.0196646
CRPC_13.104AA2_BONE	0.40798	-0.242282
CRPC_13.104I3_LN	-0.32434	0.0450149
CRPC_13.104K7_LN	0.549629	0.092338
CRPC_13.122H1_PELVIC_MASS	0.333264	-0.331746
CRPC_14.031H2_LIVER	0.82172	-0.420254
CRPC_14.031L2_PLEURAL	0.88502	-0.307262
CRPC_14.043CC3_BONE	-0.415348	0.151717
CRPC_14.043H6_LIVER	-0.393556	0.399886
CRPC_14.053AA3_BONE	0.679448	-0.192764
CRPC_14.053H3_LIVER	0.541327	-0.000827615
CRPC_14.053K7_LN	0.862294	0.125935
CRPC_14.077N15_LIVER	-0.745239	-0.33382
CRPC_14.091E1_LUNG	-0.66191	-0.381995
CRPC_14.105J1_LIVER	0.940746	-0.198387
CRPC_15.003H1_LIVER	0.553676	-0.355098
CRPC_15.023AA1_BONE	0.27318	-0.359729
CRPC_15.023K2_SPLEEN	-0.451461	-0.337698
CRPC_15.023L2_LN	0.270586	-0.111452
CRPC_15.069K1_LIVER	-0.831993	0.320533
CRPC_15.069P5_LN	-0.927048	0.164441
CRPC_15.090H1_LIVER	0.733306	-0.342997
CRPC_15.090KK1_BONE	0.595704	-0.187682
CRPC_15.096FF1_BONE	0.703834	0.0160932
CRPC_16.101J6_LIVER	-0.280237	-0.403704
CRPC_16.101N2_PARIETAL_DIAPHRAGM	0.0163441	-0.466989
CRPC_17.007H1_LIVER	0.201577	-0.208265
CRPC_17.022K1_LIVER	0.884502	0.0986283
CRPC_17.033H7_TAIL_OF_PANCREAS	0.942406	-0.339608
CRPC_17.036H10_LIVER	0.413584	-0.209223
CRPC_17.036L3_LN	0.521092	-0.325964
CRPC_17.036N6_LN	0.573808	0.0684259
CRPC_17.042H2_BONE	0.946972	-0.231831

## Sheet: Fig_6b
Souce Data Figure 6b
Patient ID	ANDROGEN_RESPONSE	MYC
CRPC_03.027P3_LIVER	-0.00260999	0
CRPC_03.139E5_RETROPERITONEAL	0.414666	-1
CRPC_03.139M5_RETROPERITONEAL	-0.0573828	-1
CRPC_04.050P1_LN	0.328313	-1
CRPC_04.050S1_LN	0.0792128	0
CRPC_05.011D5_LN	0.295456	0
CRPC_05.011G2_LUNG	0.414385	0
CRPC_05.165K1_LUNG	0.0114745	-1
CRPC_05.165O1_ADRENAL	0.338678	-1
CRPC_05.214E2_LN	0.116254	0
CRPC_05.217F4_LN	0.510451	-1
CRPC_05.217I3_LN	0.521363	-1
CRPC_06.127G3_LN	0.321209	-1
CRPC_08.020I2_DIAPHRAM	0.280352	0
CRPC_08.020T1_LN	0.103066	0
CRPC_08.093H3_LN	-0.328183	0
CRPC_10.013K4_DIAPHRAM	0.165261	0
CRPC_10.013L2_LN	0.467883	-1
CRPC_10.039G1_LN	-0.272045	0
CRPC_12.005H6_LIVER	-0.104942	1
CRPC_12.005I5_LIVER	-0.112188	1
CRPC_12.005K3_RENAL	-0.146785	1
CRPC_12.011J3_BLADDER	0.118609	1
CRPC_13.012L2_LIVER	-0.288433	-1
CRPC_13.012M3_LUNG	-0.274575	-1
CRPC_13.101H1_LN	0.0128653	-1
CRPC_13.101K3_LN	0.0196646	-1
CRPC_13.104AA2_BONE	-0.242282	0
CRPC_13.104I3_LN	0.0450149	0
CRPC_13.104K7_LN	0.092338	1
CRPC_13.122H1_PELVIC_MASS	-0.331746	0
CRPC_14.031H2_LIVER	-0.420254	1
CRPC_14.031L2_PLEURAL	-0.307262	1
CRPC_14.043CC3_BONE	0.151717	0
CRPC_14.043H6_LIVER	0.399886	0
CRPC_14.053AA3_BONE	-0.192764	1
CRPC_14.053H3_LIVER	-0.000827615	1
CRPC_14.053K7_LN	0.125935	1
CRPC_14.077N15_LIVER	-0.33382	-1
CRPC_14.091E1_LUNG	-0.381995	-1
CRPC_14.105J1_LIVER	-0.198387	1
CRPC_15.003H1_LIVER	-0.355098	1
CRPC_15.023AA1_BONE	-0.359729	0
CRPC_15.023K2_SPLEEN	-0.337698	0
CRPC_15.023L2_LN	-0.111452	0
CRPC_15.069K1_LIVER	0.320533	-1
CRPC_15.069P5_LN	0.164441	-1
CRPC_15.090H1_LIVER	-0.342997	1
CRPC_15.090KK1_BONE	-0.187682	1
CRPC_15.096FF1_BONE	0.0160932	1
CRPC_16.101J6_LIVER	-0.403704	0
CRPC_16.101N2_PARIETAL_DIAPHRAGM	-0.466989	0
CRPC_17.007H1_LIVER	-0.208265	0
CRPC_17.022K1_LIVER	0.0986283	1
CRPC_17.033H7_TAIL_OF_PANCREAS	-0.339608	1
CRPC_17.036H10_LIVER	-0.209223	0
CRPC_17.036L3_LN	-0.325964	1
CRPC_17.036N6_LN	0.0684259	1
CRPC_17.042H2_BONE	-0.231831	1

## Sheet: Fig_6c
Souce Data Figure 6c
NAME	NES	FDR q-val
HALLMARK_E2F_TARGETS	2.50051	0
HALLMARK_XENOBIOTIC_METABOLISM	2.45153	0
HALLMARK_COAGULATION	2.39889	0
HALLMARK_G2M_CHECKPOINT	2.13609	0
HALLMARK_MYC_TARGETS_V1	2.11693	0
HALLMARK_MYC_TARGETS_V2	2.09868	0
HALLMARK_BILE_ACID_METABOLISM	1.94844	0.000369231
HALLMARK_HEME_METABOLISM	1.87195	0.00187331
HALLMARK_HYPOXIA	1.65926	0.012513
HALLMARK_UV_RESPONSE_UP	1.65231	0.0119397
HALLMARK_TNFA_SIGNALING_VIA_NFKB	1.63922	0.0123235
HALLMARK_COMPLEMENT	1.57813	0.0198246
HALLMARK_GLYCOLYSIS	1.50908	0.0312169
HALLMARK_ANDROGEN_RESPONSE	-1.89873	0.000875

## Sheet: Fig_6d
Souce Data Figure 6d
	LuCaP mCRPC
	MYC-low				MYC-high
	105CR	136CR	147CR	96CR	167CR	70CR	78CR	81CR
MYC	27.0497	37.3215	28.7521	40.2454	63.5619	76.1728	65.4963	73.5354
	54.3664	14.5118	18.1538	24.0032	72.9212	101.731	63.738	96.9657
				44.1994	71.718
				21.0883
				22.6385
AR	703.336	69.1334	25.617	329.85	544.777	113.393	45.6588	47.2706
	770.071	55.6358	148.064	226.283	598.066	121.446	43.8836	56.5174
				73.6054	561.561
				89.8548
				224.99

## Sheet: Fig_7j
Souce Data Figure 7j
Gene Set Name	FDR q-value
HALLMARK_MYC_TARGETS_V1	3.76e-19
HALLMARK_TNFA_SIGNALING_VIA_NFKB	2.58e-09
HALLMARK_P53_PATHWAY	2.77e-07
HALLMARK_MYC_TARGETS_V2	1.02e-05
HALLMARK_ESTROGEN_RESPONSE_EARLY	1.83e-05
HALLMARK_UNFOLDED_PROTEIN_RESPONSE	2.69e-05
HALLMARK_KRAS_SIGNALING_UP	0.000797
HALLMARK_ESTROGEN_RESPONSE_LATE	0.000797
HALLMARK_EPITHELIAL_MESENCHYMAL_TRANSITION	0.00396
HALLMARK_ALLOGRAFT_REJECTION	0.00396

[truncated: 2 more sheets: Fig_7l, Fig_S9a]
